# Supplementary material for: Effect of mHealth on Postpartum Family Planning and Its Associated Factors Among Women in South Ethiopia: A Cluster-Randomized Controlled Trial
Source: J Clin Med. 2025 Dec 9;14(24):8703. doi: 10.3390/jcm14248703 (PMC12733925; doi:10.3390/jcm14248703)
Supplement: Supplementary file 1 [file jcm-14-08703-s001.zip]

Archive with 1 entries (1 files):
- jcm-4008774-supplementary.pdf
